# Supplementary material for: Fine-Tuning Directional Message Passing Neural Networks: Predicting Properties of Conjugated Organic Polymers with High Accuracy
Source: Polymers (Basel). 2026 Apr 2;18(7):879. doi: 10.3390/polym18070879 (PMC13075011; doi:10.3390/polym18070879)
Supplement: Supplementary file 1 [file polymers-18-00879-s001.zip]

Archive with 1 entries (1 files):
- polymers-4206825-supplementary.pdf
